# Supplementary material for: Panoramic view of clinical features of lupus erythematosus: a cross-sectional multicentre study from China
Source: Lupus Sci Med. 2023 Mar 20;10(1):e000819. doi: 10.1136/lupus-2022-000819 (PMC10030678; doi:10.1136/lupus-2022-000819)
Supplement: Supplementary data [file lupus-2022-000819supp004.xlsx]

## Sheet: Sheet1
Supplement table 3: Regression analysis between SLE patients with LE-specific cutaneous manifestations vs. without LE-specific cutaneous manifestations.
	adj. OR (95%CI)	p Value*
Female	0.67 (0.44 to 1.04)	0.076
Age at onset	0.97 (0.96 to 0.98)	< 0.001
Arthritis	0.88 (0.67 to 1.14)	0.326
Serositis	0.47 (0.34 to 0.65)	< 0.001
Neurologic involvement	0.68 (0.43 to 1.05)	0.085
Renal involvement	0.6 (0.46 to 0.79)	< 0.001
Hematological abnormalities	0.85 (0.65 to 1.11)	0.221
Fever	0.77 (0.6 to 0.99)	0.045
Photosensitivity	8.13 (5.8 to 11.39)	< 0.001
Oral ulcer	1.69 (1.26 to 2.27)	< 0.001
Non-cicatricial alopecia	1.68 (1.3 to 2.18)	< 0.001
Purpura	0.48 (0.3 to 0.77)	0.002
Vasculitis	2.24 (1.4 to 3.58)	< 0.001
ANA(+)	0.89 (0.32 to 2.49)	0.825
Anti-dsDNA Ab(+)	0.72 (0.55 to 0.94)	0.017
Anti-Sm Ab(+)	1.23 (0.95 to 1.59)	0.11
Antiphospholipid Ab(+)	1.04 (0.62 to 1.74)	0.894
ANCA(+)	0.69 (0.45 to 1.05)	0.084
*From Wald's test.
Abbreviations: SLE, systemic lupus erythematosus; OR, odds ratio; Ab, antibody; ANA, antinuclear antibody; Anti-dsDNA Ab, anti-double-stranded DNA antibody; Anti-Sm Ab, anti-Smith antibody; ANCA, anti-neutrophil cytoplasmic antibodies.
