# Supplementary material for: Panoramic view of clinical features of lupus erythematosus: a cross-sectional multicentre study from China
Source: Lupus Sci Med. 2023 Mar 20;10(1):e000819. doi: 10.1136/lupus-2022-000819 (PMC10030678; doi:10.1136/lupus-2022-000819)
Supplement: Supplementary data [file lupus-2022-000819supp008.xlsx]

## Sheet: Sheet1
Supplement table 6: Regression analysis between LE patients: with ACLE vs. without ACLE.
	adj. OR (95%CI)	p Value*
Female	3.81 (2.66 to 5.46)	< 0.001
Age at onset	0.99 (0.98 to 1)	0.027
Arthritis	1.65 (1.24 to 2.21)	< 0.001
Serositis	1.81 (0.91 to 3.6)	0.092
Neurologic involvement	1.72 (0.71 to 4.18)	0.228
Renal involvement	2.17 (1.55 to 3.05)	< 0.001
Hematological abnormalities	1.58 (1.19 to 2.11)	0.002
Fever	1.18 (0.85 to 1.65)	0.329
Photosensitivity	1.17 (0.87 to 1.56)	0.292
Oral ulcer	1.36 (0.98 to 1.89)	0.068
Purpura	1.49 (0.65 to 3.39)	0.346
Chronic urticaria	1.86 (0.61 to 5.68)	0.274
Raynaud phenomenon	1.06 (0.7 to 1.61)	0.784
Periungual telangiectasia	1.63 (0.82 to 3.25)	0.163
ANA(+)	2.16 (1.25 to 3.74)	0.006
Anti-dsDNA Ab(+)	1.52 (1.1 to 2.12)	0.012
Anti-Sm Ab(+)	1.59 (1.16 to 2.19)	0.004
Antiphospholipid Ab(+)	0.94 (0.43 to 2.03)	0.866
Anti-histone Ab(+)	1.82 (1.15 to 2.89)	0.011
*From Wald's test.
Abbreviations: ACLE, acute cutaneous lupus erythematosus; OR, odds ratio; Ab, antibody; ANA, antinuclear antibody; Anti-dsDNA Ab, anti-double-stranded DNA antibody; Anti-Sm Ab, anti-Smith antibody.
