# Supplementary material for: Panoramic view of clinical features of lupus erythematosus: a cross-sectional multicentre study from China
Source: Lupus Sci Med. 2023 Mar 20;10(1):e000819. doi: 10.1136/lupus-2022-000819 (PMC10030678; doi:10.1136/lupus-2022-000819)
Supplement: Supplementary data [file lupus-2022-000819supp011.xlsx]

## Sheet: Sheet1
Supplement table 9: Dissimilarities in clinical manifestations of patients with each tiny subtypes of CLE.
	ACLE				SCLE				CCLE
	Localized ACLE	Generalized ACLE	p Value		Annular SCLE	Papulosquamous SCLE	p Value		DLE	CHLE	LEP	p Value*	DLE vs CHLE p Value‡	DLE vs LEP p Value‡	CHLE vs LEP p Value‡
	(n=387)	(n=943)			(n=95)	(n=74)			(n=311)	(n=262)	(n=45)
Female	363 (93.8)	859 (91.1)	0.126		73 (76.8)	53 (71.6)	0.552		224 (72.0)	224 (85.5)	39 (86.7)	<0.001	<0.001	0.056	1
Age at onset,median[IQR]	28 [20, 37]	27 [20, 37]	0.513		30 [20, 40]	29 [21, 38.8]	0.955		30 [22, 43]	28 [20, 39]	27 [20, 32]	0.009	0.012	0.09	0.822
Age at study,median[IQR]	33 [24, 44]	31 [24, 43]	0.528		34 [26, 45.5]	33.5 [25, 45]	0.972		38.0 [26.0, 47.5]	33.0 [25.0, 46.0]	34.0 [25.0, 43.0]	0.037	0.054	0.087	0.556
Course(Month),median[IQR]	36 [12, 84]	36 [12, 82.5]	0.94		36 [12, 84]	36 [12, 95]	0.813		36.0 [14.0, 88.5]	52 [22, 90.8]	52 [12, 108]	0.603	0.032	0.532	0.777
Family history of LE	20 (5.2)	48 (5.1)	1		4 (4.2)	7 (9.5)	0.215		19 (6.1)	14 (5.3)	5 (11.1)	0.33	0.832	0.351	0.251
Skin and mucous membrane	387 (100.0)	943 (100.0)	NA		95 (100.0)	74 (100.0)	NA		311 (100.0)	262 (100.0)	45 (100.0)	NA	NA	NA	NA
LE-specific cutaneous manifestations	387 (100.0)	943 (100.0)	NA		95 (100.0)	74 (100.0)	NA		311 (100.0)	262 (100.0)	45 (100.0)	NA	NA	NA	NA
LE-nonspecific cutaneous manifestations	333 (86.0)	808 (85.7)	0.932		86 (90.5)	65 (87.8)	0.756		261 (83.9)	243 (92.7)	42 (93.3)	0.003	0.002	0.118	1
Arthritis	221 (57.1)	598 (63.4)	0.037		39 (41.1)	42 (56.8)	0.061		145 (46.6)	159 (60.7)	27 (60.0)	0.002	0.001	0.129	1
Serositis	38 (9.8)	107 (11.3)	0.475		8 (8.4)	7 (9.5)	1		19 (6.1)	27 (10.3)	5 (11.1)	0.128	0.092	0.351	1
Neurologic involvement	20 (5.2)	59 (6.3)	0.525		1 (1.1)	1 (1.4)	1		8 (2.6)	19 (7.3)	4 (8.9)	0.012	0.015	0.052	0.758
Renal involvement	173 (44.7)	481 (51.0)	0.043		26 (27.4)	29 (39.2)	0.144		104 (33.4)	82 (31.3)	15 (33.3)	0.856	0.648	1	0.922
Hematological abnormalities	210 (54.3)	576 (61.1)	0.025		39 (41.1)	39 (52.7)	0.177		132 (42.4)	146 (55.7)	24 (53.3)	0.005	0.002	0.224	0.892
Fever	126 (32.6)	379 (40.2)	0.011		22 (23.2)	30 (40.5)	0.024		82 (26.4)	97 (37.0)	17 (37.8)	0.015	0.008	0.156	1
ACLE	387 (100.0)	943 (100.0)	NA		24 (25.3)	33 (44.6)	0.013		129 (41.5)	196 (74.8)	25 (55.6)	<0.001	<0.001	0.105	0.013
Localized ACLE	387 (100.0)	0 (0.0)	<0.001		5 (5.3)	4 (5.4)	1		38 (12.2)	52 (19.8)	3 (6.7)	0.011	0.017	0.451	0.035
Generalized ACLE	0 (0.0)	943 (100.0)	<0.001		19 (20.0)	29 (39.2)	0.01		91 (29.3)	144 (55.0)	22 (48.9)	<0.001	<0.001	0.013	0.553
SCLE	9 (2.3)	43 (4.6)	0.08		95 (100.0)	74 (100.0)	NA		24 (7.7)	30 (11.5)	4 (8.9)	0.311	0.168	0.767	0.799
Annular SCLE	5 (1.3)	19 (2.0)	0.501		95 (100.0)	9 (12.2)	<0.001		13 (4.2)	14 (5.3)	2 (4.4)	0.797	0.648	1	1
Papulosquamous SCLE	4 (1.0)	29 (3.1)	0.032		9 (9.5)	74 (100.0)	<0.001		16 (5.1)	19 (7.3)	3 (6.7)	0.509	0.382	0.719	1
CCLE	86 (22.2)	230 (24.4)	0.44		25 (26.3)	30 (40.5)	0.073		311 (100.0)	262 (100.0)	45 (100.0)	NA	NA	NA	NA
DLE	38 (9.8)	91 (9.7)	1		13 ( 13.7)	16 ( 21.6)	0.249		311 (100.0)	54 (20.6)	4 (8.9)	<0.001	<0.001	<0.001	0.066
CHLE	52 (13.4)	144 (15.3)	0.44		14 (14.7)	19 (25.7)	0.113		56 (18.0)	262 (100.0)	15 (33.3)	<0.001	<0.001	0.027	<0.001
LEP	3 (0.8)	22 (2.3)	0.073		2 (2.1)	3 (4.1)	0.655		4 (1.3)	15 (5.7)	45 (100.0)	<0.001	0.004	<0.001	<0.001
Combined two or more subtypes of CLE	92 (23.8)	247 (26.2)	0.395		38 (40.0)	45 (60.8)	0.011		174 (55.9)	239 (91.2)	30 (66.7)	<0.001	<0.001	0.231	<0.001
Photosensitivity	223 (57.6)	523 (55.5)	0.509		58 (61.1)	42 (56.8)	0.685		167 (53.7)	175 (66.8)	24 (53.3)	0.005	0.002	1	0.115
Oral ulcer	127 (32.8)	326 (34.6)	0.583		21 (22.1)	20 (27.0)	0.576		93 (29.9)	98 (37.4)	11 (24.4)	0.077	0.071	0.564	0.131
Non-cicatricial alopecia	197 (50.9)	523 (55.5)	0.146		41 (43.2)	40 (54.1)	0.211		144 (46.3)	167 (63.7)	33 (73.3)	<0.001	<0.001	0.001	0.281
Purpura	17 (4.4)	58 (6.2)	0.258		7 (7.4)	4 (5.4)	0.757		15 (4.8)	15 (5.7)	3 (6.7)	0.727	0.768	0.486	0.735
Anetoderma	6 (1.6)	10 (1.1)	0.64		1 (1.1)	5 (6.8)	0.087		5 (1.6)	8 (3.1)	2 (4.4)	0.245	0.381	0.217	0.645
Erythema multiforme	4 (1.0)	14 (1.5)	0.611		2 (2.1)	5 (6.8)	0.242		3 (1.0)	5 (1.9)	3 (6.7)	0.043	0.479	0.029	0.097
Rheumatic nodule	4 (1.0)	5 (0.5)	0.294		0 (0.0)	1 (1.4)	0.438		3 (1.0)	7 (2.7)	2 (4.4)	0.123	0.198	0.122	0.625
Sclerodactyly	6 (1.6)	13 (1.4)	1		1 (1.1)	2 (2.7)	0.582		4 (1.3)	8 (3.1)	2 (4.4)	0.157	0.156	0.168	0.645
Calcinosis cutis	0 (0.0)	4 (0.4)	0.329		0 (0.0)	1 (1.4)	0.438		3 (1.0)	2 (0.8)	0 (0.0)	1	1	1	1
Papular mucinosis	0 (0.0)	0 (0.0)	NA		0 (0.0)	0 (0.0)	NA		1 (0.3)	0 (0.0)	0 (0.0)	1	1	1	NA
Bullous lesion	3 (0.8)	13 (1.4)	0.58		0 (0.0)	0 (0.0)	NA		1 (0.3)	2 (0.8)	1 (2.2)	0.263	0.595	0.237	0.38
Chronic urticaria	16 (4.1)	15 (1.6)	0.01		2 (2.1)	2 (2.7)	1		10 (3.2)	17 (6.5)	0 (0.0)	0.066	0.1	0.621	0.148
Vasculitis	30 (7.8)	171 (18.1)	<0.001		15 (15.8)	16 (21.6)	0.44		42 (13.5)	64 (24.4)	8 (17.8)	0.003	0.001	0.588	0.434
Raynaud phenomenon	55 (14.2)	185 (19.6)	0.024		16 (16.8)	17 (23.0)	0.423		40 (12.9)	76 (29.0)	8 (17.8)	<0.001	<0.001	0.504	0.168
Periungual telangiectasia	18 (4.7)	79 (8.4)	0.024		6 (6.3)	10 (13.5)	0.187		16 (5.1)	35 (13.4)	1 (2.2)	0.001	0.001	0.707	0.041
Livedo reticularis	4 (1.0)	27 (2.9)	0.046		1 (1.1)	4 (5.4)	0.169		5 (1.6)	7 (2.7)	0 (0.0)	0.513	0.553	1	0.599
Thrombophlebitis	1 (0.3)	5 (0.5)	0.678		0 (0.0)	0 (0.0)	NA		1 (0.3)	3 (1.1)	0 (0.0)	0.51	0.337	1	1
Acrocyanosis	16 (4.1)	27 (2.9)	0.308		2 (2.1)	6 (8.1)	0.14		11 (3.5)	21 (8.0)	5 (11.1)	0.016	0.032	0.056	0.69
ANA(+)†	368/386 (95.3)	927/943 (98.3)	0.004		86/94 (91.5)	74/74 (100.0)	0.027		261/308 (84.7)	246/262 (93.9)	43/45 (95.6)	<0.001	0.001	0.062	1
Anti-dsDNA Ab(+)†	202/385 (52.5)	551/938 (58.7)	0.042		23/93 (24.7)	27/73 (37.0)	0.124		117/303 (38.6)	95/262 (36.3)	22/45 (48.9)	0.272	0.625	0.25	0.148
Anti-Sm Ab(+)†	148/385 (38.4)	422/938 (45.0)	0.034		24/93 (25.8)	26/73 (35.6)	0.231		91/303 (30.0)	97/262 (37.0)	18/45 (40.0)	0.141	0.095	0.241	0.83
Antiphospholipid Ab(+)†	18/115 (15.7)	44/343 (12.8)	0.543		1/32 (3.1)	6/33 (18.2)	0.119		12/84 (14.3)	7/59 (11.9)	1/16 (6.2)	0.683	0.865	0.686	0.85
ANCA(+)†	34/384 (8.9)	60/938 (6.4)	0.144		5/93 (5.4)	6/73 (8.2)	0.677		9/303 (3.0)	21/262 (8.0)	5/45 (11.1)	0.006	0.013	0.029	0.69
Anti-SSA/Ro60 Ab(+)†	230/384 (59.9)	597/938 (63.6)	0.2238		69/93 (74.2)	45/73 (61.6)	0.1183		161/303 (53.1)	186/262 (71.0)	31/45 (68.9)	<0.001	<0.001	0.068	0.913
Anti-SSA/Ro52 Ab(+)†	130/384 (33.9)	330/938 (35.2)	0.6919		43/93 (46.2)	25/73 (34.2)	0.1614		79/303 (26.1)	111/262 (42.4)	18/45 (40.0)	<0.001	<0.001	0.077	0.894
Anti-SSB Ab(+)†	69/384 (18.0)	183/938 (19.5)	0.568		38/93 (40.9)	23/73 (31.5)	0.281		53/303 (17.5)	44/262 (16.8)	9/45 (20.0)	0.842	0.914	0.84	0.755
Anti-U1-nRNP Ab(+)†	139/384 (36.2)	412/938 (43.9)	0.012		17/93 (18.3)	16/73 (21.9)	0.699		83/303 (27.4)	103/262 (39.3)	20/45 (44.4)	0.003	0.004	0.031	0.628
Anti-P Ab(+)†	132/384 (34.4)	351/938 (37.4)	0.327		28/93 (30.1)	19/73 (26.0)	0.685		80/303 (26.4)	97/262 (37.0)	11/45 (24.4)	0.016	0.009	0.923	0.143
Anti-histone Ab(+)†	102/384 (26.6)	223/938 (23.8)	0.318		10/93 (10.8)	7/73 (9.6)	1		32/303 (10.6)	69/262 (26.3)	10/45 (22.2)	<0.001	<0.001	0.046	0.69
Anti-nucleosome Ab(+)†	119/384 (31.0)	282/938 (30.1)	0.79		16/93 (17.2)	8/73 (11.0)	0.361		42/303 (13.9)	66/262 (25.2)	14/45 (31.1)	<0.001	0.001	0.007	0.514
Anti-PCNA Ab(+)†	12/384 (3.1)	27/938 (2.9)	0.951		5/93 (5.4)	2/73 (2.7)	0.653		9/303 (3.0)	8/262 (3.1)	0/45 (0.0)	0.743	1	0.611	0.609
Anti-Scl-70 Ab(+)†	0/384 (0.0)	0/938 (0.0)	NA		0/93 (0.0)	0/73 (0.0)	NA		303/303 (100.0)	0/262 (0.0)	0/45 (0.0)	NA	NA	NA	NA
Anti-PM/Scl Ab(+)†	5/384 (1.3)	5/938 (0.5)	0.165		0/93 (0.0)	0/73 (0.0)	NA		2/303 (0.7)	4/262 (1.5)	0/45 (0.0)	0.637	0.423	1	1
Anti-CENP-B Ab(+)†	14/384 (3.6)	28/938 (3.0)	0.604		0/93 (0.0)	1/73 (1.4)	0.44		8/303 (2.6)	9/262 (3.4)	3/45 (6.7)	0.259	0.761	0.158	0.394
Anti-Jo-1 Ab(+)†	5/384 (1.3)	8/938 (0.9)	0.54		1/93 (1.1)	2/73 (2.7)	0.583		3/303 (1.0)	3/262 (1.1)	0/45 (0.0)	1	1	1	1
AMA-M2 (+)†	20/384 (5.2)	40/938 (4.3)	0.547		7/93 (7.5)	0/73 (0.0)	0.045		7/303 (2.3)	13/262 (5.0)	1/45 (2.2)	0.207	0.141	1	0.702
Unless otherwise indicated, values are presented as n (%).
*Comparison; between CHLE, LEP, DLE, overall p-value.
†Assessed in patients who have undergone antibody testing, values are presented as n/N(%).
‡For multiple comparisons, p-value<Bonferroni-corrected p-value, Bonferroni-corrected p-value=0.013.
Abbreviations: IQR, interquartile range; LE, lupus erythematosus; SLE, systemic lupus erythematosus; CLE, cutaneous lupus erythematosus; iCLE, isolated cutaneous lupus erythematosus; ACLE, acute CLE; SCLE, subacute CLE; CCLE, chronic CLE; DLE, discoid LE; CHLE, chilblain LE; LEP, LE profundus; Ab, antibody; ANA, antinuclear antibody; Anti-dsDNA Ab, anti-double-stranded DNA antibody; Anti-Sm Ab, a…
